# Supplementary material for: Agaricus bisporus Wild Mushroom Extract as Lectin Source for Engineering a Lactose Photoelectrochemical Biosensor
Source: Biosensors (Basel). 2023 Feb 3;13(2):224. doi: 10.3390/bios13020224 (PMC9953549; doi:10.3390/bios13020224)
Supplement: Supplementary file 1 [file biosensors-13-00224-s001.zip]

Archive with 1 entries (1 files):
- biosensors-2147895-supplementary.pdf
